# Supplementary material for: Plant Viruses Can Alter Aphid-Triggered Calcium Elevations in Infected Leaves
Source: Cells. 2021 Dec 14;10(12):3534. doi: 10.3390/cells10123534 (PMC8700420; doi:10.3390/cells10123534)
Supplement: Supplementary file 1 [file cells-10-03534-s001.zip]

Archive with 7 entries (7 files):
- Supplementary_Table_S1.xls
- Supplementary_Video_S1_Healthy_Control.avi
- Supplementary_Video_S2_CaMV.avi
- Supplementary_Video_S3_TuMV.avi
- Supplementary_Video_S4_TuYV.avi
- Supplementary_Video_S5_Vein.avi
- Suppplementary_Figure_S1.pdf
