# Supplementary material for: Plant Viruses Can Alter Aphid-Triggered Calcium Elevations in Infected Leaves
Source: Cells. 2021 Dec 14;10(12):3534. doi: 10.3390/cells10123534 (PMC8700420; doi:10.3390/cells10123534)
Supplement: Supplementary file 1 [file cells-10-03534-s001.zip › Supplementary_Table_S1.xls]

## Sheet: Feuille1
TAIR Locus	Name and function
BAK1-related:
AT4G33430	BAK1
AT1G27190	BIR3, BAK1-INTERACTING RECEPTOR-LIKE KINASE 3 PMID:24639336
AT1G51850	SIF2
AT1G51940	LYK3, Encodes a LysM-containing receptor-like kinase. Induction of chitin-responsive genes by chitin
AT1G69990	Leucine-rich repeat protein kinase family protein
AT1G77220	BAK1 related LAZ1H1 is a DUF300 that is localized to the tonoplast. Along with LAZ1 it appears to play a role in maintaining the structural integrity of vacuoles and regulating BR signaling by modulating downstream subcellular distribution of BAK1.
AT1G77630	LYP2, like LYK3
AT2G13790	SERK4
AT2G17120	LYM2, like LYK3
AT2G23770	LYK4
AT2G33580	LYK5
AT2G39660	BIK1
AT3G01840	LYK2
AT3G21630	LYK1
AT3G23750	Leucine-rich repeat protein kinase family protein
AT3G26830	PAD3
AT3G28450	BIR2
AT3G55450	PBL1
AT4G20780	calmodulin like 42
AT4G32910	SBB1
AT4G33430	BRI1-associated receptor kinase
AT4G39400	Encodes a plasma membrane localized leucine-rich repeat receptor kinase involved in brassinosteroid signal transduction. BRI1 ligand is brassinolide which binds at the extracellular domain. Binding results in phosphorylation of the kinase domain which activates the BRI1 protein leading to BR responses. Residue T-1049 and either S-1044 or T-1045 were essential for kinase function in vitro and norm…
AT5G42750	BRI1 kinase inhibitor 1
AT5G44585	PROSCOOP12
AT5G48380	BIR1
AT5G59820	ZA12
AT5G66210	CPK28
Calcium-related:
AT4G03560	TPC1 tonoplast calcium-regulated K+ transporter
GLR channels:
AT1G05200	Encodes a putative glutamate receptor GLR3 with dual localization in plastid and plasma membrane.
AT1G42540	GLR3.3
AT2G17260	GLR2
AT2G24710	GLR2.3
AT2G24720	GLR2.2
AT2G24750	pseudogene of glutamate receptor 2.2;(source:Araport11)
AT2G29100	GLR2.9
AT2G29110	GLR2.8
AT2G29120	GLR2.7
AT2G32390	GLR3.5
AT2G32400	GLR3.7
AT3G04110	GLR1.1
AT3G07520	GLR1.4
AT3G51478	pseudogene of glutamate receptor 3.6;(source:Araport11)
AT3G51480	GLR3.6
AT4G31710	GLR2.4
AT4G35290	GLR2, GLR3.2
AT5G11180	GLR2.6
AT5G11210	GLR2.5
AT5G27100	GLR2.1
AT5G48400	GLR1.2
AT5G48410	GLR1.3
Nucleotide-gated channels:
AT1G01340	ATCNGC10/ATACBK1
AT1G15990	ATCNGC7
AT1G19780	ATCNGC8
AT2G23980	ATCNGC6
AT2G24610	ATCNGC14
AT2G28260	ATCNGC15
AT2G46430	ATCNGC3
AT2G46440	ATCNGC11
AT2G46450	ATCNGC12
AT3G17690	ATCNGC19/ATCNBT2
AT3G17700	ATCNGC20/ATCNBT1
AT3G48010	ATCNGC16
AT4G01010	ATCNGC13
AT4G30360	ATCNGC17
AT4G30560	ATCNGC9
AT5G14870	ATCNGC18
AT5G15410	ATCNGC2/ATDND1
AT5G53130	ATCNGC1
AT5G54250	ATCNGC4/ATDND2/ATHLM1
AT5G57940	ATCNGC5
Other channels/transporters:
AT3G53510	ABC-2 type transporter family protein
AT4G18160	Encodes AtTPK3 (KCO6), a member of the Arabidopsis thaliana K channel family of AtTPK/KCO proteins. AtTPK3 is found in the thylakoid stromal lamellae. May form homomeric ion channels in vivo. It modulates the partitioning of the proton motive force (pmf) between the delta psi and delta pH in chloroplasts in vivo at physiological light intensities. Vacuolar K+conducting TPC1 and TPK1/TPK3 channels…
AT4G35920	MCA1 plasma membrane calcium channel
AT2G17780	MCA2 plasma membrane calcium channel
AT5G13580	Belongs to a clade of five Arabidopsis thaliana ABCG half-transporters that are required for synthesis of an effective suberin barrier in roots and seed coats (ABCG2, ABCG6, and ABCG20) and for synthesis of an intact pollen wall (ABCG1 and ABCG16).
AT5G55630	Outward rectifying potassium channel protein
AT1G53470	MSL4 mechanosensitive channel of small conductance-like
AT1G78610	MSL6 mechanosensitive channel of small conductance-like
AT3G14810	MSL5 mechanosensitive channel of small conductance-like
AT5G12080	MSL10 mechanosensitive channel of small conductance-like
AT5G19520	MSL9 mechanosensitive channel of small conductance-like
